# Supplementary material for: Characterization, Identification, and Antioxidant Mechanism of Antioxidant Peptides From Schisandra chinensis Based on Peptidome and Molecular Docking/Dynamics
Source: Food Sci Nutr. 2026 Jun 14;14(6):e72028. doi: 10.1002/fsn3.72028 (PMC13265830; doi:10.1002/fsn3.72028)
Supplement: Supplementary file 1 — Table S1: Bioactivity profiles of Schisandra chinensis candidate peptides. [file FSN3-14-e72028-s002.xlsx]

## Sheet: Sheet1
Supplement Table 1 Bioactivity Profiles of Schisandra chinensis Candidate Peptides
No.	Peptide sequence	Molecular formula
1	FCW	antioxidative
2	WGF	ACE inhibitor, antioxidative, dipeptidyl peptidase IV inhibitor, dipeptidyl peptidase III inhibitor, renin inhibitor, inhibitor of tripeptidyl peptidase II, acylaminoacyl peptidase inhibitor
3	FGF	ACE inhibitor, antioxidative, dipeptidyl peptidase IV inhibitor, dipeptidyl peptidase III inhibitor, inhibitor of tripeptidyl peptidase II, neprilysin inhibitor, acylaminoacyl peptidase inhibitor
4	FWG	ACE inhibitor, regulating, antioxidative, dipeptidyl peptidase IV inhibitor, renin inhibitor, neprilysin inhibitor, hypouricemic
5	MMF	ACE inhibitor, antioxidative, dipeptidyl peptidase IV inhibitor, inhibitor of tripeptidyl peptidase II
6	FYMF	alpha-amylase inhibitor, ACE inhibitor, antioxidative, hypotensive, dipeptidyl peptidase IV inhibitor, alpha-glucosidase inhibitor
7	FMM	ACE inhibitor, antioxidative, dipeptidyl peptidase IV inhibitor, dipeptidyl peptidase III inhibitor, inhibitor of tripeptidyl peptidase II
8	WRW	ACE inhibitor, antioxidative, dipeptidyl peptidase IV inhibitor, dipeptidyl peptidase III inhibitor
9	GW	ACE inhibitor, antioxidative, dipeptidyl peptidase IV inhibitor, inhibitor of tripeptidyl peptidase II
10	FYPF	alpha-amylase inhibitor, ACE inhibitor, opioid, antioxidative, hypotensive, dipeptidyl peptidase IV inhibitor, alpha-glucosidase inhibitor, dipeptidyl peptidase III inhibitor, ACE2 inhibitor
11	PW	antioxidative, dipeptidyl peptidase IV inhibitor
12	FLPW	ACE inhibitor, antioxidative, dipeptidyl peptidase IV inhibitor, dipeptidyl peptidase III inhibitor, lactocepin inhibitor
13	WGP	antiamnestic, ACE inhibitor, antithrombotic, antioxidative, regulating, hypotensive, dipeptidyl peptidase IV inhibitor, renin inhibitor, neprilysin inhibitor
14	FSPW	antioxidative, dipeptidyl peptidase IV inhibitor
15	FYLF	alpha-amylase inhibitor, ACE inhibitor, neuropeptide, antioxidative, hypotensive, dipeptidyl peptidase IV inhibitor, alpha-glucosidase inhibitor, dipeptidyl peptidase III inhibitor
16	FYLPF	alpha-amylase inhibitor, ACE inhibitor, neuropeptide, antioxidative, anti inflammatory, hypotensive, dipeptidyl peptidase IV inhibitor, alpha-glucosidase inhibitor, dipeptidyl peptidase III inhibitor, ACE2 inhibitor, lactocepin inhibitor
17	LW	ACE inhibitor, antioxidative, dipeptidyl peptidase IV inhibitor, dipeptidyl peptidase III inhibitor, renin inhibitor, hypouricemic
18	FFWLK	ACE inhibitor, regulating, antioxidative, dipeptidyl peptidase IV inhibitor, pseudolysin inhibitor, neprilysin inhibitor, hypouricemic
19	FLLF	ACE inhibitor, stimulating, regulating, antioxidative, hypotensive, dipeptidyl peptidase IV inhibitor, dipeptidyl peptidase III inhibitor, lactocepin inhibitor, inhibitor of cytosol alanyl aminopeptidase
20	FFLY	ACE inhibitor, antioxidative, dipeptidyl peptidase IV inhibitor, dipeptidyl peptidase III inhibitor, renin inhibitor, pseudolysin inhibitor
21	WPL	ACE inhibitor, antioxidative, dipeptidyl peptidase IV inhibitor, xaa-pro inhibitor, lactocepin inhibitor
22	FY	alpha-amylase inhibitor, ACE inhibitor, hypotensive, antioxidative, alpha-glucosidase inhibitor
23	YF	antioxidative, dipeptidyl peptidase IV inhibitor, dipeptidyl peptidase III inhibitor
24	AFFCILLPF	ACE inhibitor, stimulating, neuropeptide, antioxidative, anti inflammatory, dipeptidyl peptidase IV inhibitor, dipeptidyl peptidase III inhibitor, ACE2 inhibitor, lactocepin inhibitor, inhibitor of tripeptidyl peptidase II, pseudolysin inhibitor, inhibitor of cytosol alanyl aminopeptidase
25	WLP	ACE inhibitor, antioxidative, dipeptidyl peptidase IV inhibitor, lactocepin inhibitor
26	LFAGWF	ACE inhibitor, antioxidative, dipeptidyl peptidase IV inhibitor, dipeptidyl peptidase III inhibitor, inhibitor of tripeptidyl peptidase II, alanine carboxypeptidase inhibitor
27	PAFFCILLPF	ACE inhibitor, stimulating, neuropeptide, antioxidative, anti inflammatory, dipeptidyl peptidase IV inhibitor, dipeptidyl peptidase III inhibitor, ACE2 inhibitor, lactocepin inhibitor, inhibitor of tripeptidyl peptidase II, pseudolysin inhibitor, inhibitor of cytosol alanyl aminopeptidase
28	WNLW	ACE inhibitor, antioxidative, dipeptidyl peptidase IV inhibitor, dipeptidyl peptidase III inhibitor, renin inhibitor, hypouricemic
29	KPFYFP	alpha-amylase inhibitor, ACE inhibitor, antioxidative, hypotensive, dipeptidyl peptidase IV inhibitor, alpha-glucosidase inhibitor, dipeptidyl peptidase III inhibitor, ACE2 inhibitor
30	FYP	alpha-amylase inhibitor, ACE inhibitor, antioxidative, hypotensive, dipeptidyl peptidase IV inhibitor, alpha-glucosidase inhibitor
31	FGPL	antiamnestic, ACE inhibitor, antithrombotic, antioxidative, regulating, hypotensive, dipeptidyl peptidase IV inhibitor,xaa-pro inhibitor, lactocepin inhibitor, neprilysin inhibitor
32	ANWLPF	ACE inhibitor, antioxidative, anti inflammatory, dipeptidyl peptidase IV inhibitor, dipeptidyl peptidase III inhibitor, ACE2 inhibitor, lactocepin inhibitor
33	MM	ACE inhibitor, antioxidative, dipeptidyl peptidase IV inhibitor, inhibitor of tripeptidyl peptidase II
34	LAFPF	ACE inhibitor, antioxidative, activating ubiquitin-mediated proteolysis, dipeptidyl peptidase IV inhibitor, dipeptidyl peptidase III inhibitor, ACE2 inhibitor, inhibitor of tripeptidyl peptidase II
35	ALGGWF	ACE inhibitor, antioxidative, anti inflammatory, dipeptidyl peptidase IV inhibitor, lactocepin inhibitor, inhibitor of tripeptidyl peptidase II, neprilysin inhibitor
36	PFY	alpha-amylase inhibitor, ACE inhibitor, antioxidative, hypotensive, dipeptidyl peptidase IV inhibitor, alpha-glucosidase inhibitor, dipeptidyl peptidase III inhibitor, ACE2 inhibitor
37	LGPF	antiamnestic, ACE inhibitor, antithrombotic, regulating, antioxidative, hypotensive, dipeptidyl peptidase IV inhibitor, dipeptidyl peptidase III inhibitor, ACE2 inhibitor, neprilysin inhibitor
38	LGW	ACE inhibitor, antioxidative, dipeptidyl peptidase IV inhibitor, inhibitor of tripeptidyl peptidase II, hypouricemic
39	LHFF	ACE inhibitor, antioxidative, dipeptidyl peptidase IV inhibitor, dipeptidyl peptidase III inhibitor, pseudolysin inhibitor
40	WGY	ACE inhibitor, antioxidative, dipeptidyl peptidase IV inhibitor, renin inhibitor, inhibitor of tripeptidyl peptidase II
41	AW	ACE inhibitor, antioxidative, dipeptidyl peptidase IV inhibitor
42	IFSPWL	ACE inhibitor, antioxidative, dipeptidyl peptidase IV inhibitor
43	FYG	alpha-amylase inhibitor, ACE inhibitor, antioxidative, hypotensive, dipeptidyl peptidase IV inhibitor, alpha-glucosidase inhibitor, dipeptidyl peptidase III inhibitor, tubulin-tyrosine ligase inhibitor
44	AGFC	ACE inhibitor, antioxidative, dipeptidyl peptidase IV inhibitor, dipeptidyl peptidase III inhibitor, inhibitor of tripeptidyl peptidase II, acylaminoacyl peptidase inhibitor
45	FPFTYAMMLM	ACE inhibitor, antioxidative, dipeptidyl peptidase IV inhibitor, dipeptidyl peptidase III inhibitor, renin inhibitor, ACE2 inhibitor, inhibitor of tripeptidyl peptidase II, tubulin-tyrosine ligase inhibitor, alanine carboxypeptidase inhibitor
46	FFIR	ACE inhibitor, antioxidative, dipeptidyl peptidase IV inhibitor, CaMPDE inhibitor, renin inhibitor, pseudolysin inhibitor
47	GPSFPIFI	antiamnestic, ACE inhibitor, antithrombotic, antioxidative, regulating, hypotensive, dipeptidyl peptidase IV inhibitor, renin inhibitor, neprilysin inhibitor
48	LGF	ACE inhibitor, antioxidative, hypotensive, dipeptidyl peptidase IV inhibitor, dipeptidyl peptidase III inhibitor, renin inhibitor, inhibitor of tripeptidyl peptidase II, acylaminoacyl peptidase inhibitor
49	DFC	ACE inhibitor, antioxidative, glutamate carboxypeptidase II inhibitor
50	PRWL	ACE inhibitor, antioxidative, dipeptidyl peptidase IV inhibitor, dipeptidyl peptidase III inhibitor
51	MLLF	ACE inhibitor, stimulating, regulating, antioxidative, hypotensive, dipeptidyl peptidase IV inhibitor, lactocepin inhibitor, inhibitor of cytosol alanyl aminopeptidase
52	GISWGFL	ACE inhibitor, immunostimulating, regulating, antioxidative, dipeptidyl peptidase IV inhibitor, dipeptidyl peptidase III inhibitor, renin inhibitor, pancreatic lipase inhibitor, inhibitor of tripeptidyl peptidase II, acylaminoacyl peptidase inhibitor
53	IGPF	antiamnestic, ACE inhibitor, antithrombotic, antioxidative, regulating, hypotensive, dipeptidyl peptidase IV inhibitor, dipeptidyl peptidase III inhibitor, ACE2 inhibitor, neprilysin inhibitor
54	AGGF	ACE inhibitor, antioxidative, dipeptidyl peptidase IV inhibitor, dipeptidyl peptidase III inhibitor, inhibitor of tripeptidyl peptidase II, neprilysin inhibitor, acylaminoacyl peptidase inhibitor, inhibitor of cytosol alanyl aminopeptidase
55	YFL	antioxidative, dipeptidyl peptidase IV inhibitor, dipeptidyl peptidase III inhibitor
56	QFFLY	ACE inhibitor, antioxidative, dipeptidyl peptidase IV inhibitor, dipeptidyl peptidase III inhibitor, renin inhibitor, pseudolysin inhibitor
57	WSGLLLFP	ACE inhibitor, stimulating, regulating, antioxidative, hypotensive, dipeptidyl peptidase IV inhibitor, alpha-glucosidase inhibitor, lactocepin inhibitor, inhibitor of cytosol alanyl aminopeptidase
58	FYFPT	alpha-amylase inhibitor, ACE inhibitor, antioxidative, hypotensive, dipeptidyl peptidase IV inhibitor, alpha-glucosidase inhibitor, dipeptidyl peptidase III inhibitor, hypouricemic
59	IGW	ACE inhibitor, antioxidative, dipeptidyl peptidase IV inhibitor, inhibitor of tripeptidyl peptidase II
60	LPYF	ACE inhibitor, neuropeptide, antioxidative, anti inflammatory, dipeptidyl peptidase IV inhibitor, dipeptidyl peptidase III inhibitor, lactocepin inhibitor, phospholipase A2 inhibitor
61	LLW	ACE inhibitor, stimulating, antioxidative, dipeptidyl peptidase IV inhibitor, dipeptidyl peptidase III inhibitor, renin inhibitor, lactocepin inhibitor, inhibitor of cytosol alanyl aminopeptidase, hypouricemic
62	YLF	ACE inhibitor, neuropeptide, antioxidative, dipeptidyl peptidase IV inhibitor, dipeptidyl peptidase III inhibitor
63	MYMHPF	ACE inhibitor, neuropeptide, antioxidative, dipeptidyl peptidase IV inhibitor, dipeptidyl peptidase III inhibitor, ACE2 inhibitor, inhibitor of tripeptidyl peptidase II
