# Supplementary material for: Characterization, Identification, and Antioxidant Mechanism of Antioxidant Peptides From Schisandra chinensis Based on Peptidome and Molecular Docking/Dynamics
Source: Food Sci Nutr. 2026 Jun 14;14(6):e72028. doi: 10.1002/fsn3.72028 (PMC13265830; doi:10.1002/fsn3.72028)
Supplement: Supplementary file 2 — Table S2: Physicochemical properties of Schisandra chinensis candidate peptides. [file FSN3-14-e72028-s003.xlsx]

## Sheet: Sheet1
Supplement Table 2 Physicochemical Properties of Schisandra chinensis Candidate Peptides
No.	Peptide sequence	Molecular formula	Length	Charge	Mass (Da)	Toxicity	Soluble in water	pI	Pre-Activity	CPPpred	Hydrophobicity (kcal/mol)	Taste	Pepsin/trypsin/ chymotrypsin digestion sites
1	FCW	C₂₃H₂₆N₄O₄S	3	0	454.16	Non-toxin	Poor	5.33	non-AnOxP	0.08	4.08	Bitter	2/0/1
2	WGF	C₂₂H₂₄N₄O₄	3	0	408.18	Non-toxin	Poor	5.98	AnOxP	0.07	5.25	Bitter	2/0/1
3	FGF	C₂₀H₂₃N₃O₄	3	0	369.17	Non-toxin	Poor	5.98	AnOxP	0.04	5.63	Bitter	2/0/1
4	FWG	C₂₂H₂₄N₄O₄	3	0	408.18	Non-toxin	Poor	5.98	non-AnOx	0.07	5.25	Bitter	2/0/2
5	MMF	C₁₉H₂₉N₃O₄S₂	3	0	427.16	Non-toxin	Poor	5.98	non-AnOx	0.06	4.85	Bitter	1/0/0
6	FYMF	C₃₂H₃₈N₄O₆S	4	0	606.25	Non-toxin	Poor	5.92	non-AnOx	0.04	3.1	Bitter	3/0/2
7	FMM	C₁₉H₂₉N₃O₄S₂	3	0	427.16	Non-toxin	Poor	5.98	non-AnOx	0.06	4.85	Bitter	1/0/1
8	WRW	C₂₈H₃₄N₈O₄	3	1	546.27	Non-toxin	Good	11.03	non-AnOx	0.84	5.53	Bitter	1/0/1
9	GW	C₁₃H₁₅N₃O₃	2	0	261.11	Non-toxin	Poor	5.98	AnOxP	0.24	6.96	Bitter	1/0/0
10	FYPF	C₃₂H₃₆N₄O₆	4	0	572.26	Non-toxin	Poor	5.92	AnOxP	0.04	3.91	Bitter	2/0/1
11	PW	C₁₆H₁₉N₃O₃	2	0	301.14	Non-toxin	Poor	5.98	AnOxP	0.29	5.95	Bitter	1/0/0
12	FLPW	C₃₁H₃₉N₅O₅	4	0	561.29	Non-toxin	Poor	5.98	AnOxP	0.16	2.99	Bitter	2/0/1
13	WGP	C₁₈H₂₂N₄O₄	3	0	358.16	Non-toxin	Poor	5.98	AnOxP	0.2	7.1	Bitter	0/0/1
14	FSPW	C₂₈H₃₃N₅O₆	4	0	535.24	Non-toxin	Poor	5.98	AnOxP	0.06	4.7	Bitter	1/0/1
15	FYLF	C₃₃H₄₀N₄O₆	4	0	588.29	Non-toxin	Poor	5.92	AnOxP	0.06	2.52	Bitter	3/0/2
16	FYLPF	C₃₈H₄₇N₅O₇	5	0	685.35	Non-toxin	Poor	5.92	AnOxP	0.06	2.66	Bitter	3/0/2
17	LW	C₁₇H₂₃N₃O₃	2	0	317.17	Non-toxin	Poor	5.98	AnOxP	0.69	4.56	Bitter	1/0/0
18	FFWLK	C₄₁H₅₃N₇O₆	5	1	739.4	Non-toxin	Poor	10.05	non-AnOx	0.22	3.94	Bitter	4/0/3
19	FLLF	C₃₀H₄₂N₄O₅	4	0	538.31	Non-toxin	Poor	5.98	AnOxP	0.15	1.98	Bitter	3/0/1
20	FFLY	C₃₃H₄₀N₄O₆	4	0	588.29	Non-toxin	Poor	5.92	AnOxP	0.06	2.52	Bitter	3/0/2
21	WPL	C₂₂H₃₀N₄O₄	3	0	414.23	Non-toxin	Poor	5.98	AnOxP	0.47	4.7	Bitter	2/0/0
22	FY	C₁₈H₂₀N₂O₄	2	0	328.14	Non-toxin	Poor	5.92	AnOxP	0.04	5.48	Bitter	1/0/1
23	YF	C₁₈H₂₀N₂O₄	2	0	328.14	Non-toxin	Poor	5.92	AnOxP	0.04	5.48	Bitter	1/0/1
24	AFFCILLPF	C₅₆H₇₉N₉O₁₀S	9	0	1069.56	Non-toxin	Poor	5.33	AnOxP	0.08	-0.23	Bitter	6/0/2
25	WLP	C₂₂H₃₀N₄O₄	3	0	414.23	Non-toxin	Poor	5.98	AnOxP	0.48	4.7	Bitter	1/0/1
26	LFAGWF	C₄₀H₄₉N₇O₇	6	0	739.37	Non-toxin	Poor	5.98	AnOxP	0.12	2.79	Bitter	4/0/2
27	PAFFCILLPF	C₆₁H₈₂N₁₀O₁₁S	10	0	739.39	Non-toxin	Poor	5.33	AnOxP	0.08	2.79	Bitter	5/0/2
28	WNLW	C₃₂H₃₉N₇O₆	4	0	617.29	Non-toxin	Poor	5.98	non-AnOx	0.48	3.32	Bitter	3/0/1
29	KPFYFP	C₄₃H₅₅N₇O₈	6	0	797.41	Non-toxin	Poor	9.7	AnOxP	0.07	6.85	Bitter	2/0/2
30	FYP	C₂₃H₂₇N₃O₅	3	0	425.19	Non-toxin	Poor	5.92	AnOxP	0.04	5.62	Bitter	1/0/1
31	FGPL	C₂₂H₃₂N₄O₅	4	0	432.24	Non-toxin	Poor	5.98	AnOxP	0.09	6.23	Bitter	1/0/1
32	ANWLPF	C₃₈H₅₀N₈O₈	6	0	746.37	Non-toxin	Poor	5.98	AnOxP	0.17	4.34	Bitter	3/0/3
33	MM	C₁₀H₂₀N₂O₃S₂	2	0	280.09	Non-toxin	Poor	5.98	non-AnOxP	0.15	6.56	Non-Bitter	0/0/0
34	LAFPF	C₃₂H₄₃N₅O₆	5	0	593.32	Non-toxin	Poor	5.98	AnOxP	0.09	3.87	Bitter	3/0/0
35	ALGGWF	C₃₃H₄₃N₇O₇	6	0	649.32	Non-toxin	Poor	5.98	AnOxP	0.16	5.56	Bitter	4/0/1
36	PFY	C₂₃H₂₇N₃O₅	3	0	425.19	Non-toxin	Poor	5.92	AnOxP	0.04	5.62	Bitter	1/0/1
37	LGPF	C₂₂H₃₂N₄O₅	4	0	432.24	Non-toxin	Poor	5.98	AnOxP	0.09	6.23	Bitter	1/0/0
38	LGW	C₁₉H₂₆N₄O₄	3	0	374.19	Non-toxin	Poor	5.98	AnOxP	0.43	5.71	Bitter	2/0/0
39	LHFF	C₃₀H₃₈N₆O₅	4	0	562.29	Non-toxin	Poor	7.8	AnOxP	0.06	5.56	Bitter	3/0/1
40	WGY	C₂₂H₂₄N₄O₅	3	0	424.17	Non-toxin	Poor	5.92	AnOxP	0.08	6.25	Bitter	2/0/1
41	AW	C₁₄H₁₇N₃O₃	2	0	275.13	Non-toxin	Poor	5.98	AnOxP	0.47	6.31	Bitter	1/0/0
42	IFSPWL	C₄₀H₅₅N₇O₈	6	0	761.41	Non-toxin	Poor	5.98	AnOxP	0.07	2.33	Bitter	2/0/2
43	FYG	C₂₀H₂₃N₃O₅	3	0	385.16	Non-toxin	Poor	5.92	AnOxP	0.04	6.63	Bitter	2/0/2
44	AGFC	C₁₇H₂₄N₄O₅S	4	0	396.14	Non-toxin	Poor	5.33	AnOxP	0.06	7.82	Non-bitter	2/0/1
45	FPFTYAMMLM	C₆₀H₈₅N₁₀O₁₂S₃	10	0	1250.55	Non-toxin	Poor	5.92	AnOxP	0.09	1.4	Bitter	6/0/2
46	FFIR	C₃₀H₄₃N₇O₅	4	1	581.33	Non-toxin	Good	11.04	non-AnOxP	0.09	5.17	Bitter	2/0/2
47	GPSFPIFI	C₄₅H₆₄N₈O₁₁	8	0	846.47	Non-toxin	Poor	5.98	AnOxP	0.04	4.13	Bitter	2/0/1
48	LGF	C₁₇H₂₅N₃O₄	3	0	335.18	Non-toxin	Poor	5.98	AnOxP	0.09	6.09	Bitter	2/0/0
49	DFC	C₁₆H₂₁N₃O₆S	3	0	383.11	Non-toxin	Good	3.14	non-AnOxP	0.04	9.81	Bitter	2/0/1
50	PRWL	C₂₈H₄₂N₈O₅	4	1	570.33	Non-toxin	Good	11.04	AnOxP	0.78	6.51	Bitter	2001-01-01
51	MLLF	C₂₆H₄₂N₄O₅S	4	0	522.29	Non-toxin	Poor	5.98	non-AnOxP	0.22	3.02	Bitter	3/0/0
52	GISWGFL	C₃₉H₅₄N₈O₉	7	0	778.4	Non-toxin	Poor	5.98	AnOxP	0.07	4.49	Bitter	4/0/2
53	IGPF	C₂₂H₃₂N₄O₅	4	0	432.23	Non-toxin	Poor	5.98	AnOxP	0.04	6.36	Bitter	1/0/0
54	AGGF	C₁₆H₂₂N₄O₅	4	0	350.16	Non-toxin	Poor	5.98	AnOxP	0.06	8.99	Non-bitter	1/0/0
55	YFL	C₂₄H₃₁N₃O₅	3	0	441.22	Non-toxin	Poor	5.92	AnOxP	0.07	4.23	Bitter	4/0/2
56	QFFLY	C₃₈H₄₈N₆O₈	5	0	716.35	Non-toxin	Poor	5.92	AnOxP	0.07	3.29	Bitter	4/0/2
57	WSGLLLFP	C₄₈H₆₉N₁₀O₁₁	8	0	931.51	Non-toxin	Poor	5.98	AnOxP	0.21	2.1	Bitter	2005-03-01
58	FYFPT	C₃₆H₄₃N₅O₈	5	0	673.31	Non-toxin	Poor	5.92	AnOxP	0.05	4.16	Bitter	2/0/2
59	IGW	C₁₉H₂₆N₄O₄	3	0	374.19	Non-toxin	Poor	5.98	AnOxP	0.11	5.84	Bitter	2/0/0
60	LPYF	C₂₉H₃₈N₄O₆	4	0	538.28	Non-toxin	Poor	5.92	AnOxP	0.07	4.37	Bitter	2/0/1
61	LLW	C₂₃H₃₄N₄O₄	3	0	430.26	Non-toxin	Poor	5.98	AnOxP	0.72	3.31	Bitter	2/0/0
62	YLF	C₂₄H₃₁N₃O₅	3	0	441.22	Non-toxin	Poor	5.92	AnOxP	0.07	4.23	Bitter	2/0/1
63	MYMHPF	C₃₉H₅₂N₈O₉S₂	6	0	824.33	Non-toxin	Poor	7.74	non-AnOxP	0.05	6.61	Bitter	3/0/1
