# Supplementary material for: Characterization, Identification, and Antioxidant Mechanism of Antioxidant Peptides From Schisandra chinensis Based on Peptidome and Molecular Docking/Dynamics
Source: Food Sci Nutr. 2026 Jun 14;14(6):e72028. doi: 10.1002/fsn3.72028 (PMC13265830; doi:10.1002/fsn3.72028)
Supplement: Supplementary file 3 — Table S3: Molecular docking binding characteristics of Schisandra chinensis candidate peptides with DPPH/ABTS. [file FSN3-14-e72028-s001.xlsx]

## Sheet: Sheet1
Supplement Table 3 Molecular Docking Binding Characteristics of Schisandra chinensis Candidate Peptides with DPPH/ABTS
Peptide	Peptide sequence	DPPH				ABTS
		Binding energy (kcal/mol)	Number of classical H-bonds	Number of	Binding site	Binding energy (kcal/mol)	Number of classical H-bonds	Number of	Binding site
				Hydrophobic interactions				Hydrophobic interactions
1	FCW	-3.3	0	3	Cys2、Trp3	-3.8	1	2	Phe1、Cys2
2	WGF	-3.8	1	1	Gly2、Phe3	-3.9	2	3	Trp1、Phe3
3	FGF	-3.3	0	1	Phe3	-3	0	3	Phe1、Phe3
4	FWG	-3.4	3	1	Phe1、Trp2、Gly3	-3.2	0	2	Phe1、Trp2
5	MMF	-3.1	1	1	Met1、Phe3	-2.8	0	4	Met1、Phe3
6	FYMF	-3.6	0	0	/	-3.8	1	2	Tyr2、Met3
7	FMM	-3	0	1	Met3	-2.9	1	1	Phe1、Met2
8	WRW	-3.8	1	1	Arg2、Trp3	-3.4	1	2	Arg2
9	GW	-3	1	1	Gly1、Trp2	-3.4	1	2	Trp2
10	FYPF	-4.5	0	2	Phe4	-4.3	0	2	Tyr2、Phe4
11	PW	-3	1	1	Pro1、Trp2	-3.5	1	2	Trp2
12	FLPW	-4.4	2	2	Phe1、Leu2、Trp4	-3.7	1	1	Phe1、Trp4
13	WGP	-3	1	1	Trp1、Pro3	-3.8	2	2	Trp1、Gly2
14	FSPW	-4.2	2	2	Phe1、Ser2、Trp4	-3.7	1	3	Ser2、Trp4
15	FYLF	-3.6	0	1	Leu3	-4	1	3	Phe1、Tyr2
16	FYLPF	-4.6	2	2	Leu3、Phe5	-4.2	2	2	Phe1、Leu3、Phe5
17	LW	-3.1	2	1	Leu1、Trp2	-3.6	2	2	Trp2
18	FFWLK	-4.2	1	0	Phe2	-4.4	0	4	Phe1、Trp3
19	FLLF	-3.4	0	2	Phe1、Leu3	-3.6	1	4	Leu2、Phe2
20	FFLY	-3.6	0	1	Leu3	-4.1	3	2	Phe1、Phe2、Leu3、Tyr4
21	WPL	-3.2	1	2	Trp1、Leu3	-3	5	2	Trp1、Leu3
22	FY	-3	2	1	Phe1、Tyr2	-3.3	1	2	Tyr2
23	YF	-3	2	1	Tyr1、Phe2	-3.5	1	2	Tyr1、Phe2
24	AFFCILLPF	-4.2	1	4	Ile5、Leu7、Phe9	-3.7	0	3	Leu6、Phe9
25	WLP	-3	2	2	Trp1、Leu2	-3.9	1	2	Trp1
26	LFAGWF	-4	2	1	Gly4、Phe6	-3.7	2	1	Phe2、Trp5
27	PAFFCILLPF	-4.2	1	3	Ile6、Leu8、Phe10	-3.4	4	3	Phe3、Cys5、Leu7
28	WNLW	-3.6	2	1	Trp1、Leu3	-4	3	2	Trp1、Asn2、Trp4
29	KPFYFP	-3.7	1	1	Phe3、Tyr4	-4	2	0	Phe3、Pro6
30	FYP	-3.2	2	1	Phe1、Tyr2	-3.6	1	2	Phe1、Tyr2
31	FGPL	-3.5	1	3	Phe1、Leu4	-3.9	0	3	Phe1、Leu4
32	ANWLPF	-4.9	1	3	Asn2、Leu4、Phe6	-4	1	3	Asn2、Leu4、Phe6
33	MM	-2	2	1	Met1、Met2	-2.2	3	0	Met1、Met2
34	LAFPF	-4.4	1	1	Phe3、Phe5	-3.6	1	2	Ala2、Phe5
35	ALGGWF	-3.5	1	2	Gly3、Gly4、Trp5	-3.4	2	0	Trp5、Phe6
36	PFY	-3.3	0	2	Pro1、Tyr3	-3.4	0	3	Pro1、Tyr3
37	LGPF	-4	1	3	Leu1、Phe4	-4	4	3	Leu1、Gly2、Pro3、Phe4
38	LGW	-3.6	1	3	Leu1、Trp3	-3.9	2	2	Leu1、Trp3
39	LHFF	-3.6	0	0	/	-3.8	1	3	Leu1、Phe3、Phe4
40	WGY	-3.8	2	1	Trp1、Tyr3	-4	3	3	Trp1、Tyr3
41	AW	-2.9	0	1	Trp2	-3.5	1	3	Trp2
42	IFSPWL	-4.5	1	3	Phe2、Ser3、Trp5	-3.9	3	2	Ser3、Trp5
43	FYG	-3	2	1	Phe1、Tyr2	-3.7	1	2	Tyr2、Gly3
44	AGFC	-3.1	1	1	Gly2、Phe3	-3.7	2	3	Phe3、Cys4
45	FPFTYAMMLM	-4.1	1	2	Phe1、Thr4	-4.6	1	3	Phe1、Pro2、Phe3、Thr4
46	FFIR	-3.5	1	1	Phe1、Ile3	-3.2	1	3	Phe1、Ile3、Arg4
47	GPSFPIFI	-4.1	1	2	Ser3、Ile6	-4.7	2	1	Ser3、Ile6、Phe7
48	LGF	-3.3	1	2	Leu1、Phe3	-2.8	1	4	Leu1、Phe3
49	DFC	-2.8	1	0	Asp1	-3.8	2	2	Phe2、Cys3
50	PRWL	-3.7	2	4	Arg2、Trp3、Leu4	-4.2	1	3	Pro1、Trp3、Leu4
51	MLLF	-3.4	0	2	Leu2	-3.3	2	4	Leu2、Leu3、Phe4
52	GISWGFL	-3.9	2	1	Trp4、Phe6	-4.2	0	2	Ile2、Trp4
53	IGPF	-3.7	0	2	Phe4	-3.4	4	3	Ile1、Gly2、Phe4
54	AGGF	-3.1	1	1	Gly3、Phe4	-3.4	1	3	Gly2、Phe4
55	YFL	-3	1	1	Tyr1	-3.7	2	2	Phe2、Leu3
56	QFFLY	-3.7	0	2	Phe2、Phe3	-3.6	2	1	Gln1、Phe3、Leu4
57	WSGLLLFP	-3.7	0	2	Leu5	-4.1	1	2	Trp1、Gly3、Leu5
58	FYFPT	-4.1	1	1	Phe3	-3.7	3	1	Phe1、Tyr2、Phe3
59	IGW	-3.5	1	2	Ile1、Trp3	-3.2	1	3	Ile1、Trp3
60	LPYF	-3.4	1	1	Pro2	-4.2	2	3	Leu1、Tyr3、Phe4
61	LLW	-3.5	1	2	Leu1、Trp3	-3.5	2	2	Leu1、Leu2、Trp3
62	YLF	-3.5	1	2	Tyr1、Phe3	-3.4	2	3	Tyr1、Phe3
63	MYMHPF	-4.2	1	1	Try2、Phe6	-4.2	2	1	Tyr2、Met3、Pro5
